# Supplementary material for: Vitamin D Status, Fasting Blood Glucose, and Latent Tuberculosis Infection in a High-Risk Population in Ulaanbaatar, Mongolia
Source: Nutrients. 2025 Sep 30;17(19):3122. doi: 10.3390/nu17193122 (PMC12525777; doi:10.3390/nu17193122)
Supplement: Supplementary file 1 [file nutrients-17-03122-s001.zip]

Archive with 1 entries (1 files):
- nutrients-3879974-supplementary.pdf
